# Supplementary material for: Effect of SARS-CoV-2 Infection and BNT162b2 Vaccination on the mRNA Expression of Genes Associated with Angiogenesis
Source: Int J Mol Sci. 2023 Nov 8;24(22):16094. doi: 10.3390/ijms242216094 (PMC10671623; doi:10.3390/ijms242216094)
Supplement: Supplementary file 1 [file ijms-24-16094-s001.zip]

Archive with 1 entries (1 files):
- ijms-2632470-supplementary.pdf
